# Supplementary material for: An ACE2-Fc decoy produced in glycoengineered plants neutralizes ancestral and newly emerging SARS-CoV-2 variants and demonstrates therapeutic efficacy in hamsters
Source: Sci Rep. 2025 Apr 2;15:11307. doi: 10.1038/s41598-025-95494-w (PMC11965572; doi:10.1038/s41598-025-95494-w)
Supplement: Supplementary file 1 — Supplementary Material 1 [file 41598_2025_95494_MOESM1_ESM.xlsx]

## Sheet: Worksheet
									wh19 (passage 1)			wh19 (passage 2)			de21 (passage 1)			de21 (passage 2)			om21 (passage 1)			om21 (passage 2)			om23 (passage 1)			om23 (passage 2)						Classification: https://www.nature.com/articles/s41579-022-00841-7
RefSeq	Position	Ref	Alt	Gene	Transcript ID	Codon	Protein	SNPEFF_EFFECT	Var. Freq.	All. Depth	Phred	Var. Freq.	All. Depth	Phred	Var. Freq.	All. Depth	Phred	Var. Freq.	All. Depth	Phred	Var. Freq.	All. Depth	Phred	Var. Freq.	All. Depth	Phred	Var. Freq.	All. Depth	Phred	Var. Freq.	All. Depth	Phred	D9843-17 Var. Freq.	D9843-17 Alleltiefe	D9843-17 Qualität (PHRED)
2019-nCoV	44	C	T						0.13	3995,5	99	0.25	3990,10	78	0	4000,0	99	0.05	3998,2	99	0	4000,0	99	0.05	3997,2	99	98.32	67,3931	43	97.22	111,3887	99	0	4000,0	99
2019-nCoV	210	G	T						0.25	3989,10	65	0.2	3989,8	70	100	0,3998	99	99.92	3,3993	99	0.13	3994,5	85	0.15	3993,6	99	0.03	3993,1	99	0	3995,0	99	99.97	1,3996	99
2019-nCoV	241	C	T						99.95	2,3983	99	99.95	2,3981	99	100	0,3987	99	99.95	2,3984	99	99.95	2,3980	99	100	0,3983	99	99.85	1,653	18	99.91	1,1107	36	99.92	3,3974	99
2019-nCoV	405	A	G						0.03	3999,1	99	0.03	3997,1	99	0	4000,0	99	0	4000,0	99	0.03	3999,1	99	0.1	3995,4	99	99.65	14,3984	51	99.75	10,3988	80	0	4000,0	99
2019-nCoV	670	T	G						0.1	3992,4	99	0	3999,0	99	0	3997,0	99	0	3996,0	99	0	3998,0	99	0.05	3995,2	99	99.62	15,3981	52	99.65	14,3984	57	0	3998,0	99
2019-nCoV	1889	C	T						0.05	3998,2	99	0	3999,0	99	0	3999,0	99	0.03	3998,1	99	0	4000,0	99	0.23	3991,9	84	99.9	4,3992	99	99.92	3,3994	99	0.05	3998,2	99
2019-nCoV	2334	C	T						0.1	3995,4	99	0.15	3994,6	99	0	4000,0	99	0.05	3998,2	99	0.15	3994,6	99	0.18	3993,7	98	99.9	4,3995	99	99.95	2,3992	99	0.05	3995,2	99
2019-nCoV	2790	C	T						0.03	3991,1	99	0.05	3982,2	99	0.1	3967,4	99	0.08	3990,3	99	0.08	3985,3	99	0.13	3976,5	99	99.97	1,3993	99	99.97	1,3979	99	0.03	3989,1	99
2019-nCoV	2832	A	G						0.08	3995,3	99	0.2	3992,8	91	0.08	3997,3	99	0.2	3992,8	91	99.77	9,3988	82	99.8	8,3989	86	0.05	3998,2	99	0.13	3995,5	99	0.23	3991,9	84
2019-nCoV	3037	C	T						99.87	5,3994	99	99.82	7,3989	97	99.92	3,3991	99	99.92	3,3993	99	99.9	4,3993	99	99.85	6,3990	99	99.92	3,3992	99	99.95	2,3997	99	99.87	5,3992	99
2019-nCoV	4181	G	T						0	3995,0	99	0.03	3998,1	99	99.72	8,2816	53	99.85	6,3951	97	0	3999,0	99	0	3999,0	99	0	3999,0	99	0	3997,0	99	99.9	4,3987	99
2019-nCoV	4184	G	A						0.15	3992,6	99	0.05	3996,2	99	0.04	2847,1	99	0	3988,0	99	0.1	3996,4	99	0.3	3987,12	68	99.77	9,3989	85	99.7	12,3972	67	0.03	3994,1	99
2019-nCoV	4321	C	T						0.13	3961,5	99	0.08	3966,3	99	0.03	3986,1	99	0.03	3968,1	99	0	3971,0	99	0.05	3967,2	99	99.92	3,3981	99	99.97	1,3972	99	0	3956,0	99
2019-nCoV	5386	T	G						0	3999,0	99	0	3998,0	99	0	3999,0	99	0	3999,0	99	99.8	8,3989	85	99.82	7,3989	83	0.03	3996,1	99	0	3996,0	99	0	3998,0	99
2019-nCoV	5720	G	A						0.15	3992,6	99	0.13	3995,5	99	0	4000,0	99	0.03	3997,1	99	0.05	3998,2	99	0.1	3996,4	99	99.92	3,3996	99	99.77	9,3989	82	0.05	3998,2	99
2019-nCoV	6402	C	T						0.05	3992,2	99	0.05	3994,2	99	98.95	42,3956	4	98.57	57,3941	23	0.03	3991,1	99	0.03	3988,1	99	0.15	3987,6	99	0	3992,0	99	98.5	60,3939	28
2019-nCoV	6446	G	T						0.05	3998,2	99	0	3998,0	99	0	4000,0	99	0.03	3999,1	99	5.65	3773,226	99	9.76	3606,390	99	0.03	3996,1	99	0	4000,0	99	0	3997,0	99
2019-nCoV	6512	AGTT	A						0	3660,0	99	0	3974,0	99	0	2436,0	91	0	3118,0	99	100	0,3987	99	99.95	2,3984	99	0.15	3975,6	99	0	3980,0	99	0	3977,0	99
2019-nCoV	7086	C	T						0.38	3985,15	52	0.58	3976,23	26	0	3834,0	99	0	4000,0	99	0.08	3997,3	99	0.1	3995,4	99	99.93	3,3997	99	99.92	3,3996	99	0.05	3996,2	99
2019-nCoV	7124	C	T						0	3024,0	99	0.1	3996,4	99	99.77	4,1707	39	99.8	6,2936	65	0.08	3996,3	99	0	4000,0	99	0	4000,0	99	0.08	3789,3	99	99.82	7,3989	87
2019-nCoV	8393	G	A						0.15	3991,6	99	0.05	3995,2	99	0.05	3997,2	99	0.08	3995,3	99	99.87	5,3990	99	99.87	5,3988	99	0.08	3997,3	99	0	3999,0	99	0.08	3996,3	99
2019-nCoV	8986	C	T						0.1	3990,4	99	0.08	3991,3	99	100	0,3956	99	100	0,3973	99	0.05	3994,2	99	0.03	3982,1	99	0	3994,0	99	0.03	3991,1	99	99.95	2,3974	99
2019-nCoV	9053	G	T						0.08	3997,3	99	0.05	3996,2	99	99.74	7,2662	51	99.95	2,3994	99	0.03	3997,1	99	0	3999,0	99	0.03	3997,1	99	0	3998,0	99	99.72	11,3986	72
2019-nCoV	9344	C	T						0.03	3813,1	99	0	3991,0	99	0	2604,0	99	0	3625,0	99	0	3993,0	99	0.13	3984,5	99	99.95	2,3993	99	99.97	1,3715	99	0.03	3989,1	99
2019-nCoV	9424	A	G						0	2363,0	99	0.15	3295,5	87	0	1607,0	70	0	2112,0	92	0.1	3927,4	99	0.15	3269,5	86	99.97	1,3363	99	99.57	10,2333	28	0.18	2832,5	70
2019-nCoV	9534	C	T						0.06	3452,2	99	0.03	3994,1	99	0	2328,0	99	0.04	2640,1	99	0.03	3996,1	99	0.05	3996,2	99	97.74	3,130	12	100	0,349	15	0	3999,0	99
2019-nCoV	9692	GC	G						0	3991,0	99	0	3993,0	99	0	3679,0	99	0	3994,0	99	0	3993,0	99	0	3982,0	99	99.9	4,3996	99	99.97	1,3994	99	0	3993,0	99
2019-nCoV	9693	C	T						0.03	3999,1	99	0.05	3997,2	99	0	3692,0	99	0.05	3998,2	99	0.05	3998,2	99	0.18	3992,7	98	99.9	4,3988	99	99.95	2,3986	99	0.05	3997,2	99
2019-nCoV	9697	T	C						0.03	3999,1	99	0	3999,0	99	0	3694,0	99	0.08	3997,3	99	99.95	2,3995	99	99.85	6,3992	99	0.08	3997,3	99	0.1	3996,4	99	0.1	3995,4	99
2019-nCoV	9866	C	T						0.05	3998,2	99	0.05	3997,2	99	0.05	3998,2	99	0.03	3999,1	99	0	4000,0	99	0.15	3994,6	99	99.85	6,3993	99	99.97	1,3990	99	0.03	3999,1	99
2019-nCoV	10029	C	T						0.05	3998,2	99	0.03	3997,1	99	99.85	6,3984	99	99.77	9,3981	83	99.85	6,3989	99	99.77	9,3983	89	99.75	10,3984	77	99.85	6,3983	99	99.9	4,3989	99
2019-nCoV	10198	C	T						0.03	3999,1	99	0.03	3998,1	99	0	4000,0	99	0	4000,0	99	0	4000,0	99	0.1	3996,4	99	99.9	4,3996	99	99.8	8,3992	92	0.03	3999,1	99
2019-nCoV	10340	C	T						0	4000,0	99	0.15	3993,6	99	0.05	3998,2	99	0.08	3996,3	99	1.3	3938,52	15	2.38	3905,95	99	0.03	3998,1	99	0	3999,0	99	0.08	3996,3	99
2019-nCoV	10447	GCC	ACA						0	3992,0	99	0	3994,0	99	0	3990,0	99	0	3989,0	99	33.33	14,7	78	68.42	6,13	99	99.92	3,3981	99	99.65	14,3956	53	0	3999,0	99
2019-nCoV	10449	C	A						0	3997,0	99	0	3998,0	99	0.05	3996,2	99	0	3999,0	99	99.35	26,3966	19	99.47	21,3976	32	99.9	4,3994	99	99.3	28,3967	15	0	3999,0	99
2019-nCoV	11201	A	G						0.13	3951,5	99	0.2	3978,8	87	99.95	2,3994	99	99.97	1,3990	99	0.25	3983,10	79	0.1	3988,4	99	0.1	3987,4	99	0.2	3987,8	90	100	0,3998	99
2019-nCoV	11201	A	TG						0	3951,0	99	0	3978,0	87	0	2,0	99	66.67	1,2	99	0	3983,0	79	0	3988,0	99	0	3987,0	99	0	3987,0	90	0	0,0	99
2019-nCoV	11282	AGTTTGTCTG	A						0.05	3951,2	99	0	3947,0	99	0	3959,0	99	0.03	3967,1	99	100	0,3971	99	100	0,3958	99	100	0,1	32	100	0,1	65	0	3968,0	99
2019-nCoV	11287	GTCTGGTTTT	G						0.05	3954,2	99	0	3955,0	99	0	3962,0	99	0	3969,0	99	100	0,7	99	100	0,14	99	100	0,3962	99	100	0,3952	99	0	3966,0	99
2019-nCoV	11332	A	G						0.03	3999,1	99	0.15	3994,6	99	99.95	2,3997	99	99.97	1,3995	99	0	4000,0	99	0.03	3998,1	99	0.05	3997,2	99	0.03	3999,1	99	99.92	3,3995	99
2019-nCoV	11432	T	C						0.13	3994,5	99	0	4000,0	99	0	4000,0	99	0	4000,0	99	0	3998,0	99	0.15	3991,6	99	99.85	6,3990	90	99.57	17,3981	41	0.03	3998,1	99
2019-nCoV	11537	A	G						0	3999,0	99	0	3998,0	99	0	3997,0	99	0	3996,0	99	99.95	2,3995	99	99.95	2,3994	99	0.03	3995,1	99	0	3999,0	99	0	3996,0	99
2019-nCoV	11728	A	G						7.65	3692,306	99	19.8	3203,791	99	0.03	3998,1	99	0.03	3999,1	99	0.05	3997,2	99	0.05	3996,2	99	0.05	3998,2	99	0.05	3996,2	99	0.08	3997,3	99
2019-nCoV	11750	C	T						0	4000,0	99	0.03	3998,1	99	0	3998,0	99	0	3999,0	99	38.2	2470,1527	99	87.27	509,3488	99	0.05	3998,2	99	0.13	3994,5	99	0	4000,0	99
2019-nCoV	12459	C	T						0.03	3997,1	99	0.23	3989,9	84	3.05	3778,119	99	1.68	3933,67	44	0.28	3987,11	72	0.1	3995,4	99	0.1	3996,4	99	0.03	3503,1	99	0	3998,0	99
2019-nCoV	12789	C	T						0.03	3706,1	99	0.03	3957,1	99	0	2168,0	94	0.03	3716,1	99	0.18	3941,7	96	0.28	3941,11	69	99.97	1,3980	99	99.97	1,3314	99	0.08	3965,3	99
2019-nCoV	12880	C	T						0.13	3995,5	99	0	4000,0	99	0	4000,0	99	0	3999,0	99	0	3998,0	99	0.05	3998,2	99	100	0,3998	99	99.97	1,3995	99	0.05	3998,2	99
2019-nCoV	13195	T	C						0.03	3998,1	99	0.03	3999,1	99	0	3999,0	99	0.05	3998,2	99	99.87	5,3994	86	99.75	10,3987	63	0	4000,0	99	0	4000,0	99	0.1	3996,4	99
2019-nCoV	14408	C	T						0.08	3991,3	99	0.05	3993,2	99	99.61	10,2563	34	99.71	10,3417	59	99.27	29,3961	13	99.8	8,3985	89	99.72	11,3984	72	98.87	45,3948	7	98.95	42,3941	5
2019-nCoV	15240	C	T						0	3996,0	99	0.03	3999,1	99	0.08	3997,3	99	0.03	3999,1	99	99.92	3,3995	99	99.9	4,3995	99	0.05	3998,2	99	0.13	3994,5	99	0.03	3998,1	99
2019-nCoV	15451	G	A						0.03	3997,1	99	0.05	3997,2	99	99.85	6,3992	99	99.95	2,3997	99	0.2	3991,8	89	0.18	3991,7	98	99.85	6,3993	99	99.92	3,3994	99	99.9	4,3995	99
2019-nCoV	15714	C	T						0.13	3995,5	99	0	3995,0	99	0	3999,0	99	0	4000,0	99	0.03	3999,1	99	0.1	3995,4	99	99.95	2,3998	99	99.9	4,3994	99	0.05	3997,2	99
2019-nCoV	15738	C	T						0.1	3993,4	99	0.03	3991,1	99	0	3990,0	99	0	3990,0	99	0	3992,0	99	0.1	3987,4	99	100	0,3989	99	99.92	3,3983	99	0.05	3991,2	99
2019-nCoV	15939	T	C						0.15	3989,6	99	0.08	3996,3	99	0.05	3680,2	99	0.05	3998,2	99	0.08	3995,3	99	0.3	3986,12	65	99.95	2,3995	99	99.82	7,3986	91	0.05	3998,2	99
2019-nCoV	15952	C	A						0.03	3995,1	99	0	3996,0	99	99.78	8,3628	74	99.77	9,3978	85	0	4000,0	99	0	3998,0	99	0	3998,0	99	0	4000,0	99	99.87	5,3984	99
2019-nCoV	16342	T	C						0.18	3992,7	98	0.03	3998,1	99	0.03	3999,1	99	0.1	3995,4	99	0.18	3993,7	98	0.2	3989,8	90	95.25	190,3808	99	92.7	292,3708	99	0	4000,0	99
2019-nCoV	16466	C	T						0	4000,0	99	0.08	3997,3	99	99.8	8,3992	91	99.65	14,3984	54	0.05	3998,2	99	0.03	3999,1	99	0	3999,0	99	0.05	3998,2	99	99.78	9,3991	84
2019-nCoV	16878	A	T	S	Transcript_gene-GU280_gp02	4685	Old/New amino acid for the highest-impact effect resulting from the current variant (in HGVS style)	UPSTREAM	0.03	3998,1	99	0	4000,0	99	0	3995,0	99	0	3996,0	99	0	3999,0	99	0.1	3994,4	99	93.31	267,3723	99	83.26	524,2606	99	0	3999,0	99	S
2019-nCoV	17410	C	T	S	Transcript_gene-GU280_gp02	4153	Old/New amino acid for the highest-impact effect resulting from the current variant (in HGVS style)	UPSTREAM	0.1	3996,4	99	0.13	3995,5	99	0.05	3996,2	99	0	3999,0	99	0.05	3998,2	99	0.05	3996,2	99	100	0,3998	99	99.9	4,3992	99	0.13	3993,5	99	S
2019-nCoV	17859	T	C	S	Transcript_gene-GU280_gp02	3704	Old/New amino acid for the highest-impact effect resulting from the current variant (in HGVS style)	UPSTREAM	0	4000,0	99	0	4000,0	99	0	4000,0	99	0.05	3997,2	99	0.05	3998,2	99	0.13	3994,5	99	99.97	1,3997	99	99.9	4,3994	99	0	3999,0	99	S
2019-nCoV	18163	A	G	S	Transcript_gene-GU280_gp02	3400	Old/New amino acid for the highest-impact effect resulting from the current variant (in HGVS style)	UPSTREAM	0.23	3990,9	84	0.18	3993,7	96	0.1	2957,3	92	0.08	3995,3	99	98.6	56,3941	22	99.17	33,3962	6	98.97	41,3958	3	98.11	71,3688	61	0.25	3990,10	76	S
2019-nCoV	18492	A	G	S	Transcript_gene-GU280_gp02	3071	Old/New amino acid for the highest-impact effect resulting from the current variant (in HGVS style)	UPSTREAM	0.05	3998,2	99	0.05	3996,2	99	0.09	3278,3	99	0.13	3995,5	99	0.13	3993,5	99	0	3999,0	99	98.12	75,3922	65	97.42	68,2572	99	0.05	3997,2	99	S
2019-nCoV	18744	C	T	S	Transcript_gene-GU280_gp02	2819	Old/New amino acid for the highest-impact effect resulting from the current variant (in HGVS style)	UPSTREAM	0.03	3999,1	99	0.13	3995,5	99	99.95	2,3998	99	99.92	3,3996	99	0.08	3995,3	99	0	3998,0	99	0.05	3996,2	99	0.58	3975,23	26	99.9	4,3995	99	S
2019-nCoV	19220	C	T	S	Transcript_gene-GU280_gp02	2343	Old/New amino acid for the highest-impact effect resulting from the current variant (in HGVS style)	UPSTREAM	0	3999,0	99	0.05	3997,2	99	99.87	5,3988	99	99.97	1,3992	99	0.05	3998,2	99	0.03	3999,1	99	0	4000,0	99	0	3999,0	99	99.82	7,3988	98	S
2019-nCoV	19326	A	G	S	Transcript_gene-GU280_gp02	2237	Old/New amino acid for the highest-impact effect resulting from the current variant (in HGVS style)	UPSTREAM	0.15	3992,6	99	0.08	3997,3	99	0.05	3997,2	99	0	3998,0	99	0.03	3999,1	99	0.23	3990,9	84	99.9	4,3992	99	99.95	2,3992	99	0.15	3993,6	99	S
2019-nCoV	19955	C	T	S	Transcript_gene-GU280_gp02	1608	Old/New amino acid for the highest-impact effect resulting from the current variant (in HGVS style)	UPSTREAM	0.05	3998,2	99	0.03	3998,1	99	0	3998,0	99	0	3997,0	99	0	4000,0	99	0.05	3998,2	99	99.92	3,3981	99	100	0,3982	99	0.05	3998,2	99	S
2019-nCoV	20055	A	G	S	Transcript_gene-GU280_gp02	1508	Old/New amino acid for the highest-impact effect resulting from the current variant (in HGVS style)	UPSTREAM	0.1	3984,4	99	0.1	3967,4	99	0.03	3980,1	99	0.03	3980,1	99	0.05	3979,2	99	0.15	3978,6	99	99.97	1,3983	99	100	0,3985	99	0.2	3974,8	90	S
2019-nCoV	21034	C	T	S	Transcript_gene-GU280_gp02	529	Old/New amino acid for the highest-impact effect resulting from the current variant (in HGVS style)	UPSTREAM	0.1	3995,4	99	0.03	3999,1	99	0	3999,0	99	0	3999,0	99	99.97	1,3996	99	99.9	4,3990	99	0	4000,0	99	0	3998,0	99	0	3999,0	99	S
2019-nCoV	21618	C	G	S	Transcript_gene-GU280_gp02	aCa/aGa	T19R	NON_SYNONYMOUS_CODING	0	3996,0	99	0	3998,0	99	99.94	2,3453	99	99.95	2,3995	99	0	4000,0	99	0	3995,0	99	100	0,1	99	50	1,1	99	99.97	1,3997	99	S T19R	delta B.1.617.2
2019-nCoV	21618	C	T	S	Transcript_gene-GU280_gp02	aCa/aTa	T19I	NON_SYNONYMOUS_CODING	0.03	3996,1	99	0.03	3998,1	99	33.33	2,1	99	33.33	2,1	99	0	4000,0	99	0.13	3995,5	99	100	0,3995	99	99.97	1,3157	99	50	1,1	99	S T19I	omicron BA.2/BA.2.75/BA2.75.2/XBB/BA.5
2019-nCoV	21632	TTACCCCCTG	T	S	Transcript_gene-GU280_gp02	ttaccccctgca/tca	LPPA24S	CODON_CHANGE_PLUS_CODON_DELETION	0	3977,0	99	0	3960,0	99	0	3416,0	99	0	3951,0	99	0	3962,0	99	0	3956,0	99	100	0,3974	99	100	0,3068	99	0	3969,0	99	S LPPA24S
2019-nCoV	21691	C	T	S	Transcript_gene-GU280_gp02	ttC/ttT	F43	SYNONYMOUS_CODING	0	3794,0	99	0	3999,0	99	0.03	3044,1	99	0	3997,0	99	1.28	3949,51	14	2.58	3893,103	99	0	219,0	9	0	308,0	13	0.05	3996,2	99	S F43
2019-nCoV	21762	CTATACATG	TTA	S	Transcript_gene-GU280_gp02	gctatacatgtc/gTTAtc	AIHV67VI	NON_SYNONYMOUS_CODING	0	3963,0	99	0	3970,0	99	0	3371,0	99	0	3952,0	99	100	0,3962	99	100	0,3974	99	0	237,0	10	0	307,0	13	0	3957,0	99	S AIHV67VI
2019-nCoV	21986	GGTGTTTATT	G	S	Transcript_gene-GU280_gp02	ggtgtttattac/gac	GVYY142D	CODON_CHANGE_PLUS_CODON_DELETION	0	3491,0	99	0	3953,0	99	0	5,0	11	0	116,0	11	100	0,518	22	100	0,325	30	0	0,0	99	0	0,0	99	0	3,0	14	S GVYY142D
2019-nCoV	21987	GTGTTTA	ATGT	S	Transcript_gene-GU280_gp02	ggtgtttat/gATGTt	GVY142DV	NON_SYNONYMOUS_CODING	0.03	3491,1	99	0	3953,0	99	0	5,0	11	0	116,0	11	0	0,0	22	100	0,13	30	100	0,3960	99	100	0,3956	99	0	3,0	14	S GVY142DV
2019-nCoV	21987	G	A	S	Transcript_gene-GU280_gp02	gGt/gAt	G142D	NON_SYNONYMOUS_CODING	0.03	3644,1	99	0	3996,0	99	99.57	13,2990	34	99.65	14,3986	55	0	522,0	17	1.47	336,5	20	99.85	6,3993	99	99.72	11,3987	72	99.18	33,3967	9	S G142D	delta B.1.617.2
2019-nCoV	21990	TTTA	T	S	Transcript_gene-GU280_gp02	gtttat/gtt	VY143V	CODON_DELETION	0.03	3514,1	99	0.03	3977,1	99	0	2994,0	99	0	3992,0	99	0	0,0	20	100	0,12	99	99.9	4,3948	99	100	0,3952	99	0	3987,0	99	S VY143V
2019-nCoV	22000	C	A	S	Transcript_gene-GU280_gp02	caC/caA	H146Q	NON_SYNONYMOUS_CODING	0.06	3544,2	99	0.03	3997,1	99	0	3001,0	99	0.13	3995,5	99	0	518,0	22	3.53	328,12	40	99.85	6,3994	94	99.9	4,3995	99	0	3999,0	99	S H146Q
2019-nCoV	22028	GAGTTCA	G	S	Transcript_gene-GU280_gp02	gagttcaga/gga	EFR156G	CODON_CHANGE_PLUS_CODON_DELETION	0	3984,0	99	0.03	3975,1	99	100	0,3975	99	100	0,3971	99	0	535,0	23	0	358,0	15	0	3985,0	99	0	3985,0	99	100	0,3970	99	S EFR156G
2019-nCoV	22109	C	G	S	Transcript_gene-GU280_gp02	Cag/Gag	Q183E	NON_SYNONYMOUS_CODING	0.1	3964,4	99	0	3958,0	99	0	3976,0	99	0	3977,0	99	0	3972,0	99	0.08	3979,3	99	100	0,3984	99	99.97	1,3968	99	0	3971,0	99	S Q183E	Omicron XXB
2019-nCoV	22193	AATT	A	S	Transcript_gene-GU280_gp02	aattta/ata	NL211I	CODON_CHANGE_PLUS_CODON_DELETION	0	3989,0	99	0	3982,0	99	0	3627,0	99	0	3993,0	99	100	0,3980	99	99.92	3,3978	99	0	3991,0	99	0	3994,0	99	0	3995,0	99	S NL211I
2019-nCoV	22200	T	A	S	Transcript_gene-GU280_gp02	gTg/gAg	V213E	NON_SYNONYMOUS_CODING	0.08	3993,3	99	0.03	3999,1	99	0	3645,0	99	0	3999,0	99	0	3994,0	99	0.08	3993,3	99	99.37	25,3973	19	96.99	120,3869	99	0	3999,0	99	S V213E	Omicron XXB
2019-nCoV	22204	T	TGAGCCAGAA	S	Transcript_gene-GU280_gp02	gat/GAGCCAGAAgat	D215EPED	CODON_INSERTION	0	3999,0	99	0	3998,0	99	0	3640,0	99	0	3993,0	99	98.62	55,3923	20	98.64	54,3918	19	0	3993,0	99	0	3997,0	99	0	3993,0	99	S D215EPED
2019-nCoV	22303	T	G	S	Transcript_gene-GU280_gp02	agT/agG	S247R	NON_SYNONYMOUS_CODING	36.14	2550,1443	99	82.08	715,3274	99	0.03	3998,1	99	0	3996,0	99	0.08	3996,3	99	0.05	3998,2	99	0.03	3996,1	99	0.05	3997,2	99	0.05	3993,2	99	S S247R
2019-nCoV	22317	G	T	S	Transcript_gene-GU280_gp02	gGt/gTt	G252V	NON_SYNONYMOUS_CODING	0.25	3990,10	76	0.1	3996,4	99	0.1	3994,4	99	0.15	3993,6	99	0.03	3997,1	99	0.1	3992,4	99	98.6	56,3938	21	99.35	26,3968	19	0.38	3983,15	53	S G252V
2019-nCoV	22480	C	T	S	Transcript_gene-GU280_gp02	ttC/ttT	F306	SYNONYMOUS_CODING	0	1693,0	73	0.1	2958,3	92	0	1055,0	46	0.06	1635,1	58	0.05	3742,2	99	0	3837,0	99	99.78	2,890	21	99.58	5,1190	16	0	2264,0	98	S F306
2019-nCoV	22570	C	T	S	Transcript_gene-GU280_gp02	tgC/tgT	C336	SYNONYMOUS_CODING	0.1	3994,4	99	0.05	3996,2	99	0.16	3188,5	83	0.03	3999,1	99	0.15	3994,6	99	0.1	3996,4	99	99.57	4,925	13	99.6	5,1245	20	0.05	3997,2	99	S C336
2019-nCoV	22577	GG	CA	S	Transcript_gene-GU280_gp02	ggt/CAt	G339H	NON_SYNONYMOUS_CODING	0	3992,0	99	0	3987,0	99	0	3190,0	99	0	3995,0	99	0	23,0	3	0	1,0	20	100	0,920	40	100	0,1232	53	0	3991,0	99	S G339H	Omicron XXB
2019-nCoV	22578	G	A	S	Transcript_gene-GU280_gp02	gGt/gAt	G339D	NON_SYNONYMOUS_CODING	0.1	3995,4	99	0.03	3998,1	99	0	3197,0	99	0.05	3996,2	99	99.87	5,3989	99	99.92	3,3996	99	99.57	4,923	13	99.52	6,1233	14	0	4000,0	99	S G339D	omicron BA.1/BA.2/BA.2.75/BA2.75.2/BA.5
2019-nCoV	22664	C	A	S	Transcript_gene-GU280_gp02	Cta/Ata	L368I	NON_SYNONYMOUS_CODING	0.03	3983,1	99	0.03	3974,1	99	0.05	3662,2	99	0.08	3979,3	99	0.03	3966,1	99	0.05	3985,2	99	99.95	2,3987	99	100	0,3988	99	0.03	3975,1	99	S L368I	Omicron XXB
2019-nCoV	22664	CTA	ATAT	S	Transcript_gene-GU280_gp02	cta/ATAT	L368I?	FRAME_SHIFT	0	3983,0	99	0	3974,0	99	0	3662,0	99	0	3979,0	99	0	3966,0	99	0	3985,0	99	0	2,0	99	100	0,1	99	0	3975,0	99	S L368I?
2019-nCoV	22673	TC	CT	S	Transcript_gene-GU280_gp02	tcc/CTc	S371L	NON_SYNONYMOUS_CODING	0	3997,0	99	0	3994,0	99	0	3677,0	99	0	3997,0	99	99.47	21,3964	32	99.4	24,3962	23	9.68	28,3	26	0	17,0	4	0	3994,0	99	S S371L	BA.1
2019-nCoV	22674	C	T	S	Transcript_gene-GU280_gp02	tCc/tTc	S371F	NON_SYNONYMOUS_CODING	0.08	3997,3	99	0.05	3998,2	99	0	3684,0	99	0	4000,0	99	99.22	31,3965	10	99.17	33,3962	8	99.85	6,3986	99	99.92	3,3995	99	0	4000,0	99	S S371F	omicronBA.2/BA.2.75/BA2.75.2/XBB/BA.5
2019-nCoV	22679	T	C	S	Transcript_gene-GU280_gp02	Tca/Cca	S373P	NON_SYNONYMOUS_CODING	0.03	3997,1	99	0.1	3996,4	99	0.03	3669,1	99	0.08	3996,3	99	99.9	4,3996	99	99.92	3,3996	99	99.95	2,3997	99	99.88	5,3995	99	0.08	3994,3	99	S S373P	omicron BA.1/BA.2/BA.2.75/BA2.75.2/XBB/BA.5
2019-nCoV	22686	C	T	S	Transcript_gene-GU280_gp02	tCc/tTc	S375F	NON_SYNONYMOUS_CODING	0	2384,0	80	0.03	3967,1	99	0	1529,0	59	0	2215,0	94	98.21	71,3893	49	99.67	13,3948	57	100	0,4	99	60	2,3	99	0	3556,0	99	S S375F	omicron BA.1/BA.2/BA.2.75/BA2.75.2/XBB/BA.5
2019-nCoV	22686	CCA	TCG	S	Transcript_gene-GU280_gp02	tccact/tTCGct	ST375FA	NON_SYNONYMOUS_CODING	0.08	2384,2	80	0	3967,0	99	0	1529,0	59	0	2215,0	94	0	71,0	49	13.33	13,2	57	100	0,3975	99	99.95	2,3972	99	0	3556,0	99	S ST375FA
2019-nCoV	22775	G	A	S	Transcript_gene-GU280_gp02	Gat/Aat	D405N	NON_SYNONYMOUS_CODING	0.12	2543,3	71	0	4000,0	99	0	1588,0	69	0	2316,0	99	0	4000,0	99	0.05	3998,2	99	99.85	6,3992	99	99.95	2,3996	99	0	3587,0	99	S D405N	omicron BA.1/BA.2/BA.2.75/BA2.75.2/XBB/BA.5
2019-nCoV	22786	A	C	S	Transcript_gene-GU280_gp02	agA/agC	R408S	NON_SYNONYMOUS_CODING	0.07	2724,2	92	0	3992,0	99	0	1751,0	76	0	2529,0	99	0.05	3990,2	99	0.05	3989,2	99	91.49	340,3653	99	90.61	374,3611	99	0.03	3955,1	99	S R408S	omicronBA.2/BA.2.75/BA2.75.2/XBB/BA.5
2019-nCoV	22813	G	T	S	Transcript_gene-GU280_gp02	aaG/aaT	K417N	NON_SYNONYMOUS_CODING	0.18	3992,7	98	0	3998,0	99	0	3798,0	99	0	3999,0	99	99.97	1,3996	99	99.95	2,3993	99	100	0,3997	99	100	0,3996	99	0	3997,0	99	S K417N	omicron BA.1/BA.2/BA.2.75/BA2.75.2/XBB/BA.5
2019-nCoV	22882	T	G	S	Transcript_gene-GU280_gp02	aaT/aaG	N440K	NON_SYNONYMOUS_CODING	0.08	3982,3	99	0	3991,0	99	0	3986,0	99	0	3989,0	99	99.92	3,3984	99	99.8	8,3982	98	100	0,3992	99	99.9	4,3977	99	0.03	3983,1	99	S N440K	omicron BA.1/BA.2/BA.2.75/BA2.75.2/XBB/BA.5
2019-nCoV	22895	GTTG	CCTA	S	Transcript_gene-GU280_gp02	gttggt/CCTAgt	VG445PS	NON_SYNONYMOUS_CODING	0.03	3974,1	99	0	3976,0	99	0	3987,0	99	0	3991,0	99	0	1,0	16	33.33	4,2	44	100	0,3977	99	100	0,3964	99	0	3988,0	99	S VG445PS
2019-nCoV	22898	G	A	S	Transcript_gene-GU280_gp02	Ggt/Agt	G446S	NON_SYNONYMOUS_CODING	0.05	3997,2	99	0.03	3999,1	99	0	4000,0	99	0	4000,0	99	99.97	1,3998	99	99.72	11,3988	67	99.9	4,3996	99	99.65	14,3986	57	0	4000,0	99	S G446S	omicron BA.1//BA.2.75/BA2.75.2/XBB
2019-nCoV	22917	T	G	S	Transcript_gene-GU280_gp02	cTg/cGg	L452R	NON_SYNONYMOUS_CODING	0.05	3988,2	99	0.03	3988,1	99	100	0,3991	99	100	0,3992	99	0	3988,0	99	0	3990,0	99	0	3996,0	99	0	3997,0	99	100	0,3980	99	S L452R
2019-nCoV	22927	GTTT	TTTA	S	Transcript_gene-GU280_gp02	ttgttt/ttTTTA	LF455FL	NON_SYNONYMOUS_CODING	0.1	3988,4	99	0	3985,0	99	0	3990,0	99	0	3984,0	99	0	3984,0	99	0	3990,0	99	100	0,3955	99	100	0,3887	99	0	3988,0	99	S LF455FL
2019-nCoV	22942	T	G	S	Transcript_gene-GU280_gp02	aaT/aaG	N460K	NON_SYNONYMOUS_CODING	0.03	3991,1	99	0	3996,0	99	0	3999,0	99	0	3993,0	99	0	3995,0	99	0.08	3994,3	99	100	0,3999	99	99.95	2,3990	99	0	3996,0	99	S N460K	BA.2.75/BA.2.75.2/XBB
2019-nCoV	22995	C	A	S	Transcript_gene-GU280_gp02	aCa/aAa	T478K	NON_SYNONYMOUS_CODING	0	3997,0	99	0	4000,0	99	99.97	1,3766	99	100	0,3994	99	99.06	1,105	6	100	0,86	4	100	0,4	28	75	1,3	16	99.92	3,3989	99	S T478K	delta B.1.617.2/omicron BA.1/BA.2/BA.2.75/BA2.75.2/XBB/BA.5
2019-nCoV	23075	T	C	S	Transcript_gene-GU280_gp02	Tac/Cac	Y505H	NON_SYNONYMOUS_CODING	0.07	2799,2	95	0.03	3998,1	99	0	177,0	7	0	317,0	13	20.56	197,51	99	5.34	248,14	63	4.04	309,13	49	17.51	245,52	99	0.24	422,1	10	S Y505H	omicron BA.1/BA.2/BA.2.75/BA2.75.2/XBB/BA.5
2019-nCoV	23202	C	A	S	Transcript_gene-GU280_gp02	aCa/aAa	T547K	NON_SYNONYMOUS_CODING	0.03	3999,1	99	0	4000,0	99	0	3637,0	99	0.03	3997,1	99	100	0,3999	99	99.9	4,3995	99	0	3997,0	99	0.05	3994,2	99	0	3997,0	99	S T547K	omicron BA.1
2019-nCoV	23403	A	G	S	Transcript_gene-GU280_gp02	gAt/gGt	D614G	NON_SYNONYMOUS_CODING	99.97	1,3997	99	100	0,3991	99	99.9	4,3991	99	99.97	1,3994	99	100	0,3997	99	99.95	2,3993	99	100	0,3993	99	99.97	1,3995	99	99.95	2,3992	99	S D614G
2019-nCoV	23525	C	T	S	Transcript_gene-GU280_gp02	Cat/Tat	H655Y	NON_SYNONYMOUS_CODING	1.43	3942,57	22	6.6	3734,264	99	0	4000,0	99	0.25	3989,10	78	99.9	4,3994	99	99.97	1,3995	99	99.82	7,3986	98	99.9	4,3995	99	0.2	3992,8	91	S H655Y	omicron BA.1/BA.2/BA.2.75/BA2.75.2/XBB/BA.5
2019-nCoV	23599	T	G	S	Transcript_gene-GU280_gp02	aaT/aaG	N679K	NON_SYNONYMOUS_CODING	0.08	3971,3	99	0.03	3935,1	99	0	3986,0	99	0	3978,0	99	99.97	1,3991	99	99.95	2,3989	99	99.92	3,3995	99	99.85	6,3988	99	0	3529,0	99	S N679K	omicron BA.1/BA.2/BA.2.75/BA2.75.2/XBB/BA.5
2019-nCoV	23604	C	A	S	Transcript_gene-GU280_gp02	cCt/cAt	P681H	NON_SYNONYMOUS_CODING	0.15	3993,6	99	0.03	3985,1	99	50	2,2	99	14.29	6,1	99	99.85	6,3989	99	100	0,3999	99	99.9	4,3992	99	99.87	5,3985	99	57.14	3,4	99	S P681H	omicron BA.1/BA.2/BA.2.75/BA2.75.2/XBB/BA.5
2019-nCoV	23604	C	G	S	Transcript_gene-GU280_gp02	cCt/cGt	P681R	NON_SYNONYMOUS_CODING	0	3993,0	99	0.03	3985,1	99	99.95	2,3995	99	99.85	6,3975	99	45.45	6,5	99	100	0,1	99	50	4,4	99	64.29	5,9	99	99.89	3,2812	99	S P681R	delta B.1.617.2
2019-nCoV	23606	C	T	S	Transcript_gene-GU280_gp02	Cgg/Tgg	R682W	NON_SYNONYMOUS_CODING	8.79	3634,350	99	22.18	3042,867	99	0.1	3996,4	99	1.48	3928,59	27	0.1	3996,4	99	0.08	3997,3	99	0.38	3984,15	50	0.05	3998,2	99	9.76	3097,335	99	S R682W
2019-nCoV	23607	G	A	S	Transcript_gene-GU280_gp02	cGg/cAg	R682Q	NON_SYNONYMOUS_CODING	4.33	3803,172	99	24.89	2973,985	99	0	3999,0	99	0.38	3966,15	52	0	4000,0	99	0.08	3996,3	99	0	3996,0	99	0.03	3999,1	99	8.71	3165,302	99	S R682Q
2019-nCoV	23673	C	T	S	Transcript_gene-GU280_gp02	tCa/tTa	S704L	NON_SYNONYMOUS_CODING	0.15	3993,6	99	0.05	3997,2	99	0.03	3999,1	99	0	3998,0	99	0	3996,0	99	0.13	3995,5	99	99.75	10,3978	78	98.95	42,3948	3	0.05	3997,2	99	S S704L
2019-nCoV	23854	C	A	S	Transcript_gene-GU280_gp02	aaC/aaA	N764K	NON_SYNONYMOUS_CODING	0	3989,0	99	0	3977,0	99	0	3873,0	99	0	3991,0	99	100	0,3979	99	99.92	3,3975	99	100	0,3983	99	99.97	1,3974	99	0	3984,0	99	S N764K	omicron BA.1/BA.2/BA.2.75/BA2.75.2/XBB/BA.5
2019-nCoV	23948	G	T	S	Transcript_gene-GU280_gp02	Gat/Tat	D796Y	NON_SYNONYMOUS_CODING	0	2669,0	99	0.04	2618,1	99	0	2535,0	99	0	2558,0	99	100	0,2461	99	100	0,2796	99	100	0,2294	99	100	0,2380	99	0	2586,0	99	S D796Y	omicron BA.1/BA.2/BA.2.75/BA2.75.2/XBB/BA.5
2019-nCoV	23948	GATTTTGGTGGTTTTAATT	TATTTGTGGTTAGTTTTA	S	Transcript_gene-GU280_gp02	gattttggtggttttaatttt/TATTTGTGGTTAGTTTTAtt	DFGGFNF796YLWLVL?	FRAME_SHIFT	0	2647,0	99	0	2680,0	99	0	2508,0	99	0	2559,0	99	100	0,29	99	0	0,0	99	100	0,1332	99	100	0,208	99	0	2565,0	99	S DFGGFNF796YLWLVL?
2019-nCoV	23948	GATTTTGGTGGTTTTAATT	TATTTGTGGTTAGTTTTTA	S	Transcript_gene-GU280_gp02	gattttggtggttttaatttt/TATTTGTGGTTAGTTTTTAtt	DFGGFNF796YLWLVFI	NON_SYNONYMOUS_CODING	0	2647,0	99	0	2680,0	99	0	2508,0	99	0	2559,0	99	100	0,804	99	100	0,616	99	0	0,0	99	100	0,1004	99	0	2565,0	99	S DFGGFNF796YLWLVFI
2019-nCoV	24130	C	A	S	Transcript_gene-GU280_gp02	aaC/aaA	N856K	NON_SYNONYMOUS_CODING	0	3913,0	99	0	3926,0	99	0	3864,0	99	0	3904,0	99	100	0,3926	99	99.92	3,3908	77	0.03	3881,1	99	0	3896,0	99	0	3920,0	99	S N856K	omicron BA.1
2019-nCoV	24410	G	A	S	Transcript_gene-GU280_gp02	Gat/Aat	D950N	NON_SYNONYMOUS_CODING	0	4000,0	99	0.05	3998,2	99	67.17	1312,2684	99	71.51	1138,2857	99	0	4000,0	99	0.03	3999,1	99	0	4000,0	99	0.1	3996,4	99	64.53	1419,2581	99	S D950N	delta B.1.617.2
2019-nCoV	24424	A	T	S	Transcript_gene-GU280_gp02	caA/caT	Q954H	NON_SYNONYMOUS_CODING	0.08	3997,3	99	0	3999,0	99	0	3997,0	99	0	3999,0	99	99.73	11,3989	70	99.45	22,3977	29	99.6	16,3981	44	99.6	16,3981	49	0	3999,0	99	S Q954H	omicron BA.1/BA.2/BA.2.75/BA2.75.2/XBB/BA.5
2019-nCoV	24469	T	A	S	Transcript_gene-GU280_gp02	aaT/aaA	N969K	NON_SYNONYMOUS_CODING	0.1	3982,4	99	0.03	3983,1	99	0	3988,0	99	0.08	3987,3	99	99.12	35,3951	4	99.4	24,3957	18	99.5	20,3962	31	98.89	44,3927	5	0	3987,0	99	S N969K	omicron BA.1/BA.2/BA.5
2019-nCoV	24503	C	T	S	Transcript_gene-GU280_gp02	Ctt/Ttt	L981F	NON_SYNONYMOUS_CODING	0	4000,0	99	0.03	3999,1	99	0.03	3999,1	99	0.03	3998,1	99	99	40,3958	3	98.87	45,3953	6	0.08	3997,3	99	0	4000,0	99	0.05	3998,2	99	S L981F	BA.1
2019-nCoV	25000	C	T	S	Transcript_gene-GU280_gp02	gaC/gaT	D1146	SYNONYMOUS_CODING	0.1	3996,4	99	0	4000,0	99	0.05	3998,2	99	0	3998,0	99	99.95	2,3996	99	99.97	1,3995	99	99.95	2,3997	99	99.87	5,3992	99	0.03	3999,1	99	S D1146
2019-nCoV	25416	C	T	ORF3a	Transcript_gene-GU280_gp03	ttC/ttT	F8	SYNONYMOUS_CODING	0.05	3998,2	99	0	3996,0	99	0.05	3997,2	99	0.1	3994,4	99	0	4000,0	99	0.1	3996,4	99	99.95	2,3980	99	99.97	1,3990	99	0.05	3996,2	99	ORF3a F8
2019-nCoV	25584	C	T	ORF3a	Transcript_gene-GU280_gp03	acC/acT	T64	SYNONYMOUS_CODING	0.03	3999,1	99	0.03	3999,1	99	0	4000,0	99	0	4000,0	99	99.55	18,3953	40	99.57	17,3953	44	99.75	10,3962	76	99.55	18,3952	39	0	4000,0	99	ORF3a T64
2019-nCoV	26060	C	T	ORF3a	Transcript_gene-GU280_gp03	aCt/aTt	T223I	NON_SYNONYMOUS_CODING	0.3	3988,12	67	0	4000,0	99	0.2	3992,8	91	0.18	3993,7	98	0.05	3997,2	99	0.13	3995,5	99	99.97	1,3998	99	99.85	6,3991	99	0.13	3995,5	99	ORF3a T223I
2019-nCoV	26191	C	T	ORF3a	Transcript_gene-GU280_gp03	Ccg/Tcg	P267S	NON_SYNONYMOUS_CODING	0.03	3999,1	99	0.08	3997,3	99	1.18	3953,47	9	44.62	2214,1784	99	0.03	3999,1	99	0.03	3996,1	99	0.08	3993,3	99	0.03	3999,1	99	0	3998,0	99	ORF3a P267S
2019-nCoV	26259	TTCGGAAGAGACAGGTACGTTAATA	T	E	Transcript_gene-GU280_gp04	tcggaagagacaggtacgttaata/	SEETGTLI6	CODON_DELETION	1.14	3825,44	7	1.6	3813,62	37	0	3928,0	99	0	3924,0	99	0	21,0	6	0	0,0	16	0	0,0	19	0	0,0	20	0	3894,0	99	E SEETGTLI6
2019-nCoV	26270	C	T	E	Transcript_gene-GU280_gp04	aCa/aTa	T9I	NON_SYNONYMOUS_CODING	0.23	3948,9	81	0.05	3952,2	99	0.03	3998,1	99	0	3999,0	99	100	0,3975	99	100	0,3978	99	99.97	1,3971	99	99.97	1,3966	99	0.05	3998,2	99	E T9I
2019-nCoV	26275	A	G	E	Transcript_gene-GU280_gp04	Acg/Gcg	T11A	NON_SYNONYMOUS_CODING	0.1	3948,4	99	0.03	3931,1	99	0.15	3992,6	99	0.05	3995,2	99	0.05	3998,2	99	0.23	3988,9	83	99.95	2,3970	99	99.9	4,3977	99	0.13	3994,5	99	E T11A
2019-nCoV	26530	A	G	M	Transcript_gene-GU280_gp05	gAt/gGt	D3G	NON_SYNONYMOUS_CODING	0.1	3994,4	99	0.08	3997,3	99	0.05	3998,2	99	0.13	3995,5	99	100	0,3998	99	99.8	8,3990	90	0.03	3999,1	99	0.13	3994,5	99	0	4000,0	99	M D3G
2019-nCoV	26577	C	G	M	Transcript_gene-GU280_gp05	Caa/Gaa	Q19E	NON_SYNONYMOUS_CODING	0	1880,0	82	0	2998,0	99	0	1489,0	65	0	2204,0	96	99.93	2,3047	99	100	0,3106	99	100	0,3994	99	99.82	7,3991	98	0	2912,0	99	M Q19E
2019-nCoV	26709	G	A	M	Transcript_gene-GU280_gp05	Gct/Act	A63T	NON_SYNONYMOUS_CODING	0.1	3994,4	99	0.08	3992,3	99	0.05	3997,2	99	0.1	3992,4	99	100	0,3996	99	99.92	3,3995	99	99.85	6,3991	99	99.97	1,3994	99	0.05	3998,2	99	M A63T
2019-nCoV	26767	T	C	M	Transcript_gene-GU280_gp05	aTc/aCc	I82T	NON_SYNONYMOUS_CODING	0.05	3998,2	99	0.13	3994,5	99	99.98	1,3999	99	99.93	3,3997	99	0.08	3995,3	99	0.13	3994,5	99	0.1	3996,4	99	0.1	3994,4	99	99.98	1,3999	99	M I82T
2019-nCoV	26858	C	T	M	Transcript_gene-GU280_gp05	ttC/ttT	F112	SYNONYMOUS_CODING	0.18	3990,7	98	0	3999,0	99	0.08	3997,3	99	0.03	3998,1	99	0	4000,0	99	0.2	3992,8	91	99.28	29,3971	13	99.22	31,3962	10	0.08	3997,3	99	M F112
2019-nCoV	27259	A	C	ORF6	Transcript_gene-GU280_gp06	Agg/Cgg	R20	SYNONYMOUS_CODING	0.08	3870,3	99	0	3991,0	99	0	2663,0	99	0	3613,0	99	99.97	1,3997	99	99.9	4,3992	99	99.87	5,3990	99	99.75	10,3986	81	0.05	3993,2	99	ORF6 R20
2019-nCoV	27382	GAT	CTC	ORF6	Transcript_gene-GU280_gp06	gat/CTC	D61L	NON_SYNONYMOUS_CODING	0.14	2141,3	60	0.03	3974,1	99	0	1505,0	65	0	2067,0	90	0	3940,0	99	0.35	3933,14	55	99.64	14,3868	54	99.74	10,3839	72	0.09	3345,3	99	ORF6 D61L
2019-nCoV	27507	A	C	ORF7a	Transcript_gene-GU280_gp07	ggA/ggC	G38	SYNONYMOUS_CODING	0.05	3996,2	99	0	3999,0	99	0	3998,0	99	0	3997,0	99	0	4000,0	99	0.08	3994,3	99	99.8	8,3990	82	99.5	20,3974	38	0	3999,0	99	ORF7a G38
2019-nCoV	27638	T	C	ORF7a	Transcript_gene-GU280_gp07	gTt/gCt	V82A	NON_SYNONYMOUS_CODING	0.1	3992,4	99	0.1	3995,4	99	99.42	23,3972	25	99.4	24,3969	26	0.13	3995,5	99	0.08	3993,3	99	0.15	3992,6	99	0.1	3995,4	99	99.22	31,3963	10	ORF7a V82A
2019-nCoV	27752	C	T	ORF7a	Transcript_gene-GU280_gp07	aCa/aTa	T120I	NON_SYNONYMOUS_CODING	0.13	3994,5	99	0.1	3995,4	99	99.97	1,3997	99	100	0,3999	99	0.03	3999,1	99	0	3999,0	99	0.08	3994,3	99	0.03	3996,1	99	99.95	2,3997	99	ORF7a T120I
2019-nCoV	27807	C	T	ORF7b	Transcript_gene-GU280_gp08	Cta/Tta	L18	SYNONYMOUS_CODING	0.23	3990,9	84	0	4000,0	99	0.03	3999,1	99	0.03	3998,1	99	99.88	5,3995	99	99.92	3,3996	99	99.8	8,3991	91	99.87	5,3987	99	0	3999,0	99	ORF7b L18
2019-nCoV	27874	C	T	ORF7b	Transcript_gene-GU280_gp08	aCt/aTt	T40I	NON_SYNONYMOUS_CODING	0.03	3996,1	99	0.08	3996,3	99	99.42	21,3596	23	99.97	1,3997	99	0.05	3997,2	99	0	3999,0	99	0.1	3996,4	99	0.08	3997,3	99	99.75	10,3985	76	ORF7b T40I
2019-nCoV	27915	G	T	ORF8	Transcript_gene-GU280_gp09	Gga/Tga	G8*	STOP_GAINED	0.13	3995,5	99	0	4000,0	99	0	3999,0	99	0	3998,0	99	0	3997,0	99	0.2	3991,8	91	99.97	1,3996	99	99.92	3,3993	99	0	3999,0	99	ORF8 G8*
2019-nCoV	28242	GTTTTAGATTTCA	CTTGTAGATCTGTTC	ORF8	Transcript_gene-GU280_gp09	gttttagatttcatc/CTTGTAGATCTGTTCtc	VLDFI117LVDLF?	FRAME_SHIFT	0.46	3918,18	39	0.38	3913,15	50	100	0,271	99	100	0,46	13	0.86	3906,34	6	0.84	3914,33	7	0.05	3927,2	99	0.18	3936,7	95	100	0,46	13	ORF8 VLDFI117LVDLF?
2019-nCoV	28245	TTAGATTTC	GTTGTTTTA	ORF8	Transcript_gene-GU280_gp09	ttagatttc/GTTGTTTTA	LDF118VVL	NON_SYNONYMOUS_CODING	0	3943,0	99	0	3933,0	99	100	0,1136	99	100	0,1287	99	0	3902,0	99	0	3906,0	99	0	3950,0	99	0	3925,0	99	100	0,1092	99	ORF8 LDF118VVL
2019-nCoV	28247	AGATTTC	A	ORF8	Transcript_gene-GU280_gp09	gatttc/	DF119	CODON_DELETION	0.03	3943,1	99	0.05	3933,2	99	100	0,2572	99	100	0,2631	99	0	3902,0	99	0	3906,0	99	0	3950,0	99	0	3925,0	99	100	0,2818	99	ORF8 DF119
2019-nCoV	28270	TA	T	N	Transcript_gene-GU280_gp10	3	Old/New amino acid for the highest-impact effect resulting from the current variant (in HGVS style)	UPSTREAM	0	3990,0	99	0	3986,0	99	100	0,3990	99	100	0,3987	99	0	0,0	99	0	0,0	99	0	1,0	99	0	0,0	99	100	0,3977	99	N
2019-nCoV	28271	A	T	N	Transcript_gene-GU280_gp10	3	Old/New amino acid for the highest-impact effect resulting from the current variant (in HGVS style)	UPSTREAM	0.15	3990,6	99	0	3986,0	99	0	0,0	99	0	0,0	99	100	0,3991	99	100	0,3981	99	99.97	1,3996	99	100	0,3986	99	0	0,0	99	N
2019-nCoV	28296	AT	C	N	Transcript_gene-GU280_gp10	aat/aC	N8?	FRAME_SHIFT	0.1	3955,4	99	0	3978,0	99	0	3987,0	99	0	3981,0	99	0	3979,0	99	0.08	3966,3	99	100	0,3982	99	100	0,3979	99	0	3982,0	99	N N8?
2019-nCoV	28297	T	C	N	Transcript_gene-GU280_gp10	aaT/aaC	N8	SYNONYMOUS_CODING	0.13	3945,5	99	0.1	3947,4	99	0	36,0	4	0	43,0	4	0	3970,0	99	0.25	3957,10	74	99.95	2,3975	99	99.97	1,3784	99	0	29,0	5	N N8
2019-nCoV	28299	A	T	N	Transcript_gene-GU280_gp10	cAg/cTg	Q9L	NON_SYNONYMOUS_CODING	0.03	3993,1	99	0.13	3983,5	99	99.07	37,3951	5	99.07	37,3955	3	0	3994,0	99	0.03	3997,1	99	0	3993,0	99	0	3991,0	99	99.45	22,3970	28	N Q9L
2019-nCoV	28311	C	T	N	Transcript_gene-GU280_gp10	cCc/cTc	P13L	NON_SYNONYMOUS_CODING	0.25	3990,10	78	0	3998,0	99	0.08	3997,3	99	0.03	3999,1	99	99.42	23,3974	26	99.62	15,3982	53	99.65	14,3984	56	99.57	17,3981	47	0.18	3993,7	98	N P13L
2019-nCoV	28361	GGAGAACGCA	G	N	Transcript_gene-GU280_gp10	ggagaacgcagt/ggt	GERS30G	CODON_CHANGE_PLUS_CODON_DELETION	0.13	3945,5	99	0	3958,0	99	0	3967,0	99	0	3963,0	99	100	0,3946	99	100	0,3936	99	100	0,3938	99	100	0,3903	99	0	3953,0	99	N GERS30G
2019-nCoV	28436	G	T	N	Transcript_gene-GU280_gp10	Gct/Tct	A55S	NON_SYNONYMOUS_CODING	0.03	3992,1	99	0	3995,0	99	0	3996,0	99	0	3997,0	99	3.41	3856,136	99	1.85	3922,74	63	0	3998,0	99	0.05	3994,2	99	0	3999,0	99	N A55S
2019-nCoV	28461	A	G	N	Transcript_gene-GU280_gp10	gAc/gGc	D63G	NON_SYNONYMOUS_CODING	0.03	3999,1	99	0.18	3993,7	93	99.9	4,3989	99	99.8	8,3991	93	0.08	3996,3	99	0.15	3993,6	99	0.1	3996,4	99	0.13	3995,5	99	99.85	6,3987	99	N D63G
2019-nCoV	28881	GGG	AAC	N	Transcript_gene-GU280_gp10	agggga/aAACga	RG203KR	NON_SYNONYMOUS_CODING	0.03	3993,1	99	0	3976,0	99	0	4,0	99	0	3,0	99	100	0,3931	99	100	0,3928	99	100	0,3944	99	100	0,3933	99	0	4,0	99	N RG203KR
2019-nCoV	28881	G	T	N	Transcript_gene-GU280_gp10	aGg/aTg	R203M	NON_SYNONYMOUS_CODING	0	3993,0	99	0.13	3976,5	99	99.9	4,3978	99	99.92	3,3985	99	0	0,0	99	0	0,0	99	0	0,0	99	0	0,0	99	99.9	4,3988	99	N R203M
2019-nCoV	28916	G	T	N	Transcript_gene-GU280_gp10	Ggt/Tgt	G215C	NON_SYNONYMOUS_CODING	0	3996,0	99	0.08	3992,3	99	99.77	9,3972	81	99.9	4,3978	99	0	3991,0	99	0	3990,0	99	0	3992,0	99	0.03	3980,1	99	99.75	10,3977	75	N G215C
2019-nCoV	29402	G	T	N	Transcript_gene-GU280_gp10	Gat/Tat	D377Y	NON_SYNONYMOUS_CODING	0	3997,0	99	0.08	3991,3	99	100	0,3974	99	100	0,3988	99	0.05	3996,2	99	0	4000,0	99	0	3995,0	99	0	3997,0	99	100	0,3978	99	N D377Y
2019-nCoV	29510	A	C	N	Transcript_gene-GU280_gp10	Agt/Cgt	S413R	NON_SYNONYMOUS_CODING	0.03	3998,1	99	0	3999,0	99	0	3887,0	99	0	4000,0	99	0	3998,0	99	0.38	3984,15	52	99.97	1,3993	99	99.92	3,3983	99	0.03	3992,1	99	N S413R
2019-nCoV	29625	C	T	ORF10	Transcript_gene-GU280_gp11	tCt/tTt	S23F	NON_SYNONYMOUS_CODING	0.13	3978,5	99	0.08	3988,3	99	0.1	3964,4	99	0	3986,0	99	0	3988,0	99	0.08	3987,3	99	100	0,3999	99	100	0,3999	99	0.03	3975,1	99	ORF10 S23F
2019-nCoV	29733	CGAGGCCACGCGGAGTACGATCGAGTG	C	S	Transcript_gene-GU280_gp02	4350	Old/New amino acid for the highest-impact effect resulting from the current variant (in HGVS style)	DOWNSTREAM	0.25	2739,7	54	0	3224,0	99	0	3,0	11	0	0,0	19	0	3498,0	99	0.3	3690,11	62	100	0,3952	99	100	0,3953	99	0	2,0	14	S
2019-nCoV	29742	G	T	S	Transcript_gene-GU280_gp02	4358	Old/New amino acid for the highest-impact effect resulting from the current variant (in HGVS style)	DOWNSTREAM	0	2858,0	99	0.03	3358,1	99	99.9	4,3989	99	99.92	3,3992	99	0	3608,0	99	0.13	3822,5	99	100	0,2528	99	100	0,2232	99	100	0,3993	99	S
2019-nCoV	29808	G	GA	S	Transcript_gene-GU280_gp02	4425	Old/New amino acid for the highest-impact effect resulting from the current variant (in HGVS style)	DOWNSTREAM	2.72	143,4	9	7.61	255,21	72	8.77	104,10	51	14.77	127,22	99	10	315,35	99	18.21	256,57	99	0.76	131,1	3	0	145,0	5	16.86	143,29	99	S
